# Supplementary material for: The Accuracy of Molecular Detection Targeting the Mutation C2611T for Detecting Moderate-Level Azithromycin Resistance in Neisseria gonorrhoeae: A Systematic Review and Meta-Analysis
Source: Antibiotics (Basel). 2021 Aug 24;10(9):1027. doi: 10.3390/antibiotics10091027 (PMC8471969; doi:10.3390/antibiotics10091027)
Supplement: Supplementary file 1 [file antibiotics-10-01027-s001.zip]

Archive with 1 entries (1 files):
- antibiotics-1309728-supplementary.pdf
